# Supplementary material for: The T cell receptor repertoire of tumor infiltrating T cells is predictive and prognostic for cancer survival
Source: Nat Commun. 2021 Jul 2;12:4098. doi: 10.1038/s41467-021-24343-x (PMC8253860; doi:10.1038/s41467-021-24343-x)
Supplement: Supplementary file 4 — Source Data [file 41467_2021_24343_MOESM4_ESM.xlsx]

## Sheet: Figure 1a
Months	Low Clonality (≤cutoff)	High Clonality (>cutoff)
4.83333	1
7.03333	1
0.866667	1
9	0
1	1
18.8667		0
10.4667		0
24.8667		0
24.8		0
20.5		0
23.0667		0
11.2667		0
14.0333		0
17.5333		0
12.3		1
23.7		0

## Sheet: Figure 1c
Months	Low Clonality (≤cutoff)	High Clonality (>cutoff)
24.9	0
19.15	1
26.97	0
26.05	0
23.72	1
2.5	1
8.44	1
27.79	0
20.3	1
14.09	1
7.98	1
25.3	0
23.49	0
2.96	1
1.45	1
27.79	0
17.94	0
5.29	1
28.32	0
28.52	0
28.78	0
5.62	1
5.62	1
26.55	0
26.25	0
2.2	1
3.55	1
23.79	0
6.05	1
23.92	0
24.28	0
2.76	1
4.3	1
3.81	1
22.87	0
5.22	1
3.22	1
6.57	1
20.8	0
0.76	1
25.72	0
1.71	1
27.4	0
3.71	1
11.01	1
17.97	0
13.77	0
9.89	1
21.59	0
26.45	0
25.56	0
9.17	1
11.83	1
5.36	1
10.02	1
19.58	0
7.33	1
18.69	0
17.25	1
17.28	0
18.43	0
10.25	1
19.88	0
3.25	1
0.62	1
18.92	0
2.46	1
15.97	0
8.53333	0
32.0333	1
8.9		1
26.64		0
21.32		0
25.76		0
17.05		1
25.63		0
25		0
27.53		0
17.97		0
7		1
27.1		0
27.73		0
14.09		1
1.84		1
19.42		0
25.72		0
0.26		1
25.26		0
14.39		0
19.25		0
19.35		0
17.48		0
16.89		1
27.9		0
35.7667		1
1.73333		0
15.8333		0
24.6667		0
38.1333		1
35.1		1
36.4333		1
7.4		0
23.6		0
8.2		1
8.63333		0
3.06667		0

## Sheet: Figure 1e-f
Baseline TIL/Tc clonality	Response
0.079927	0
0.192476	1
0.12247	0
0.206104	1
0.164441	1
0.158819	0
0.11045	0
0.434908	1
0.118401	0
0.109225	0
0.154203	1
0.262431	1
0.076591	0
0.260924	1
0.367615	1
0.178878	1
0.241717	1
0.067764	0
0.143216	0
0.124318	1
0.15154	0
0.211653	1
0.163202	0
0.343037	0
0.151982	0

## Sheet: Figure 1g-h
Baseline TIL/Tc clonality	Response
0.00582951	1
0.0173189	0
0.0526155	0
0.142942	1
0.0123712	0
0.0778394	0
0.0162625	0
0.00144045	0
0.0486096	0
0.0817203	0
0.0210785	0
0.0021321	0
0.163097	0
0.174191	1
0.0414774	0
0.0737505	1
0.250882	1
0.233967	1

## Sheet: Figure 1i-j
Baseline TIL/Tc clonality	Response
0.274538	1
0.157385	1
0.009979	0
0.106069	1
0.061658	0
0.103473	1
0.055016	0
0.005356	0
0.112303	0
0.161187	0
0.023152	0
0.292528	1
0.082309	0
0.101285	1
0.060971	1
0.06196	0
0.108859	1
0.017438	1

## Sheet: Figure 2a
Age	Stage	High risk (reference)	Medium risk	Low risk	TIL/Tc Diversity	Signature 7 dominance
1.01		1	0.26	0.21	0.7	0.25
1.02			0.42	0.34	0.78	0.4
1.03			0.67	0.53	0.87	0.63

## Sheet: Figure 2b
Months	Low Diversity (≤cutoff)	High Diversity (>cutoff)
28.02	0
15.24	0
25.26	0
19.74	0
23.55	0
23.09	0
11.01	0
16.1	0
14.45	0
15.64	0
14.59	0
13.44	0
10.68	0
14.68	0
112.48	1
71.75	1
28.06	1
115.44	0
27.63	1
113.44	1
66.43	1
130.62	0
	0
	0
58.02	1
46.94	0
86.86	0
9.33	1
45.27	0
	0
32.92	0
22.6	0
63.76	0
125.69	0
135.64	0
137.81	0
79.53	1
26.41	0
58.48	1
241.2	0
152.63	0
29.04	1
129.53	1
167.58	1
151.41	0
17.05	1
16.59	0
7.16	0
18.43	1
9.89	0
25.16	0
77.5	0
144.78	0
20.37	1
222.34	0
35.91	1
134.92	0
88.8	0
53.88	1
65.87	1
68.04	1
10.48	1
225.79	1
37.32	0
73.88	0
14.13	1
13.01	0
34.13	0
20.76	0
21.19	0
12.42	0
1.28	0
26.15	0
21.35	0
4.14	0
10.71	1
8.61	0
9.56	0
23.69	1
14.49	0
18.66	0
6.73	1
2.66	0
24.34	0
10.35	1
20.89	1
32.1	0
10.71	1
25.53	0
30.58	0
8.67	1
7.42	0
15.51	1
14.91	1
20.34	1
13.17	1
12.12	1
58.87	0
10.55	1
12.55	0
11.56	1
12.81	0
0.56	0
13.6	0
29.8	1
27.2	1
8.64	1
94.91	1
14.68	1
133.71	0
168.13	1
13.53	1
85.02	1
78.91	1
13.96	1
64.59	0
2.6	1
66.69	1
14.45	0
25.85	1
194.88	0
59.59	0
39.26	1
59.23	0
67.38	0
339.88	1
48.69	0
54.7	0
75.43	0
102.04	1
126.71	0
13.9	1
42.74	1
81.14	1
21.65	1
129.17	0
103.19	1
268.53	1
204.5	1
167.77	1
43.2	1
71.16	0
122.63	0
28.75	1
13.8	1
138.7	1
127.1	1
64.03	0
53.15	1
152.69	1
44.48	1
58.64	0
98.32	1
48.85	1
12.58	1
13.01	1
26.35	1
152.23	1
6.44	1
15.41	1
131.41	1
28.15	1
43.79	1
23.32	1
46.94	1
33.18	0
13.99	1
12.94	1
12.09	1
	0
15.7	0
10.02	1
27.83	0
38.24	0
34.79	1
36.24	1
216.75	1
48.55	1
228.42	1
202.5	1
20.89	1
7.79	1
27.69	1
48.82	1
53.48	1
46.42	1
15.44	1
9.69	1
47.34	1
23.98	1
133.44	1
11.4	1
148.69	0
27.07	1
27	1
28.71	1
34	0
54.37	1
80.62	1
17.44	0
36.93	0
55.55	1
21.02	0
0.69	0
9.89	0
35.15	1
15.34	1
117.84	1
64.39	1
62.75	1
32.46	1
47.96	1
121.81	0
39.32	0
22.11	1
50.07	1
21.35	1
25.36	0
32.85	0
17.21	0
368.5	0
297.67	1
0.2	0
0.69	0
	0
120.99	1
4.01	1
69.02	1
111.01	1
42.05	1
104.96	1
24.01	0
61.1	1
17.94	0
101.25	0
9	1
11.79	0
35.78	0
49.47	1
12.16	0
0.36	0
13.7	0
12.88	0
12.91	1
13.3	0
13.24	0
6.9	0
	0
10.05	0
37.91	1
14.42	0
96.91	0
10.61		0
13.3		0
11.01		0
10.45		0
16.66		1
111.96		0
133.15		0
31.57		1
95.66		0
103.02		1
65.44		1
23.75		1
167.87		1
86.7		0
62.02		0
42.05		0
171.45		0
66.03		0
59.53		0
46.29		0
166.39		0
60.18		1
24.51		1
103.52		0
39.72		0
174.7		0
55.68		0
56.31		0
145.01		0
26.87		0
178.19		0
125.1		0
30.81		1
107.06		1
160.87		0
		1
117.08		1
3.65		0
15.37		1
22.27		0
76.51		0
36.01		1
176.41		1
40.57		1
43.33		0
72.04		0
38.11		0
5.91		0
-0.07		0
13.86		0
20.37		0
19.38		0
68.2		0
53.98		0
29.27		0
25.59		0
36.43		0
19.97		1
11.89		0
11.83		0
26.87		1
68.1		1
91.49		0
72.01		1
56.8		0
18.59		1
56.37		0
61.24		1
369.65		0
17.9		1
46.78		1
115.87		0
86.07		0
220.07		0
107.29		1
79.6		0
44.84		0
94.74		0
28.81		1
19.74		1
61.47		1
103.12		1
16.95		1
96.16		1
180.26		0
216.49		1
47.5		1
248.46		0
134.3		0
162.35		0
53.22		0
124.21		0
63.99		0
54.47		0
172.04		1
36.93		1
201.64		0
27.33		1
51.31		0
134.23		0
31.37		1
35.41		1
13.93		1
50.72		1
9.17		1
77.69		0
301.84		0
61.01		1
44.05		1
161.96		1
50.85		1
49.44		0
148.06		1
104.99		0
48.95		1
41.52		0
92.94		1
148.92		0
22.5		0
92.9		0
174.08		0
19.15		0
220.63		0
18.76		0
104.34		0
28.06		1
32.72		1
53.12		0
49.44		0
66.62		1
174.7		1
13.5		0
19.28		0
2.04		0
15.77		0
96.85		0
10.12		1
26.97		1
37.98		0
48.85		0
59.36		1
0.23		0
65.83		1
7.23		0
18.04		1
0.33		0
		0
227.99		0
62.98		1
218.99		0
49.01		0
20.17		0
58.94		0
70.47		0
40.37		0
21.39		0
24.97		0
13.53		0
49.15		0
27.56		0

## Sheet: Figure 3a
BLLG	PCPG	ADCC	GBMF	UTSC	UVML	KICH	SARC	LIHC	CHOL	BLCA	KIRP	UCEC	THCA	HNSC	COAD	PRAD	MESO	READ	PAAD	DLBC	CESC	BRCA	SKCM	LUSC	LUAD	TGCT	KIRC	THYM
	1	1							6							40	7630	7		228409	4			3940		12371		191709
		1				3		24								24	120	65	1	784	3			5109	22	38124	47	13223
		2				87		3	70		12		2			7	1	58	311	85727	4			26095	5	20546	10678	93470
2		2	3	31		40		12	12		2		1		8	25	2287	139	100	195557	42	42	12	5	91	22	4	540235
		2	3	6		20		66	287		2	15	8		6	18	9		128	2539	53	519		5425	5466	19381	2521	1762
		2	689			27	1	3	165		20	21	3	37	1879	5	184	166	52	6047	30	6		7128	3234	120	6288	305
		4	4	2	5	22	2	3	160	9		5	8	3	6	108	95	90	89	31452	30	31	5	3	198	5880	23	117252
	4	4	2		97	83	436	17	59		15	2	15		15	221	16	140	3999	1042	65	21	4	727	125	83	5	251
	10	6	3	25	2	42		33	236	6	23	3806	19	43	254	57	238	173	193	91	111	3	54	7031	674	113	2	2141386
	2	6			5	14		26	8	6	18	26	112	38	41	195	273	66	231	899	6	4	13	52	36	85	3380	38
		7	5	114	8	9	6		13	8	1	38	16	548		129	14		48	1	181	1757	17	20498	83	582	1	1794046
		7	41	9		25	46	21	17	5	98	3956	28	42		155	24997			314	1	21	13	11	3501	1990	5	864809
	2	8	5	10	18916	12	5	33	41	22	78	12	53	6	1005	86	1203	28	279	50	1	140		28	94	12	4877	68
2	2	10	15	24		1		13	15		16613	133	7	2035	1982	265	10	29		63	89	4	108	95	9727	389	42551	625
	3	13	7			31		109	9	7		21	21	30	59	148	37	260	68	3007	13	102	2142	77	101	56	14759	1455
	12	14	5	28	33	95	3	29	44	26	8	66	35	439	60	154	72	102	3	137687	69	5	2840	10	155	8	12676	345
	13	16	6	10	50	3	9	123		6		50	7	3	6	57	92	39	213	5874	566	3	43	10	13	136	43	474215
	4	16	4	16	22	38	11	7	2	483	29	133	8	18	110	64		84	90	478	13	1	109	128	232	71	2291	869845
	6	17	8	16	3	46	7	117	3	4	218	35	11366	81	8	241	175	131	90	36308	125	29003	21646	61	377	74	30	93
	52	20			8	75	11	4	49	18	21000	66	4	1727	40	46	50	302	62	1542	44	17931	72	212	245	910	12	498135
	63	22	6	130	11	198	13	88	90	60	36		106	7	853	61	288	1352	509	7236	16	70		3679	293	669	22	571
	18	24	8	29	11	44	3	13	7	83	10	206	144	45	43	54	41	31	159	8187	13	5595	1	31	469	88		1406
		28	22	27	1	5	19	7	12	83	6	398	31	1	11	35	70	265	136	3650	528	108	11127	123	156	27	16034	101838
	4	36	35	267		48	32	15	1	58	195	9	40	31	144	31	148	140	7	1325	122	100	57876	65	72	101	123	240
	7	40	8	26		511		3	84	7	12	218	526	1	144	211	1	201	16	2520	769	93	7	6480	1899	1466	29	213
	68	47	8	1009		281	14	19	75			9	189		176	18	2171	52	46	7153	15	42	9	4	70	969	31	256099
	10	49	9	4	16	84	383	142	794	65		260	393	60	18670	225	209	252	192	1144	521		12	47070	166	343	34	17897
	13	63	9	29		76		33	681	2639	105	18	12656	11	64	17	265	415	87	22157	26	43	28	10	230	1255	269	2909007
	1	69	660	113		79		16	30	13	2709	7	590	251	13	20	898	209	180	1446	1	27701	112006	48	73	36	29407	325429
	26	84	84		67	38	17	46	284	21	14	182	24	3	41	175	9	521	422	24195	20	21	458	143	689	87	1198	12820
	17	104	10	15	79	19	4071	64	1430		50	252	10	15	280	99	4055	299	630	23973	341		51	202	204	106	79	20342
	5	132	14	155		3	116	20	6	22	1440	135	151		216	72	1548	818	16	877	466	33	157	41	287	486	5	178861
		145	55	24	23	104		5	2057	51	46	272	8	5	2709	601	152	245	58	10826	55	75	45	149	95	364	31	634
		192	11	41	8	594	2	3280	2343	9	235	4	70	20	13	64		104	128	641579	23971	6	36	294	139	236	67	3061104
	40	239	9	1		1194	6	45	5	8	259	52	4	11	25	56	121	460	33	2893	88	28	10	449	91	715	1437	951
	41	241	7	12	3	99	461	3	334	7	3	334	94	7315	19	275	148	428	46	25301	106	8	24	72	3481	68	288	11734
	1	302		1		124		24	38	28	132	112	1	3	16	13	2812	341	298	11986	2	34	38	113	1945	510	6	53017
	15	521	15	6		35		30	1	106	64	170	6	80	61	58	174	211	75	2672	1322	21	10	517	98	3069	7	12422
	1	723	19	17		1	4	30	62440	102	11	73		67976	115	258	415	274	281	793	254	22	170830	99	79	1734	362	166
	7	724		11	31			2	178	9	199	154	132		2	195	13	73	742	7452	154	30	76	116	37	6	44	11893
	37		7	6252	1415	17		35	959	151	146	25	134		331	190	484	17	2808	12796	197	6	40	75	21	855	16399	1182722
			12	7	45	77	211		123	40	43	336	390		2	37	528	73	2823	2986	490	281	156	134	748	705	8116	3470955
			75		231	30	22		1928	510	5	26	54	3		34	4798	68	362	8788	2296	11159	326	92	88	4035	69	2192
	12			7	1	68	1	1	198	14	60	1	9	19	42		803	14	20	13089	314	4	112604	94	20	7260	16	21690
			16	35	73					25	49	127	49		50	422	480	1871	912	14826	99		1680	104	90	203	43	531034
	67			10582	25	10	403			30	7	92	14	14	13	58	2454	2074		30883	497	49	1390	158	283	15	158	2467
			130	1	2	3		9		7		23	27	25	351	85	63	519	10	22331		29	11	779	225		17	2975
	12				4	57		9		496	282	99		1	757	183	66	402	1701	757	37	3502	2	916	355	27	22	2809
3	9		1	41	300	51		9			33	261	31	5	76	215	392	154	654	76	100	84756	16	48	21	2396	12	27520
	57		17	7	1056	20	32	2			12	23	571	10	140	920	65	1613	477	140	378	379	16	107	122	8	87	12742
1			1		690	71	28	13		62	23	1	121	52	113	66	276	16	1357	113	163	46	823	555	224		45	15992
			26	22		34	1	32		3		33	3	64	56	443	11	2064	1781	56	451	85		276	798	191	59	30705
1	1			88	125	77	49	45		230	30	103	156	23	121	886	36	1984	257	121	63	102	101	341	312	2254	1137	3881
	1		1	70	189	3		18		2	3	739	80	26	95	66	493	572	377	95	184	80	332	272	124	680	199	65430
	24			72	957	7	23	10		38	148	3	14	4	63	201	170	34	17	63		1051	185	174	197	112	24231	7245
	61		25	65		15	683	131		283	56	38	69		46	237	462	2086	515	46	202	144	12	129	613	17	778	5419
			24	381	23		7	47		801		732	92	28	77	229	990	887	25	77	38	45	3	1699	158	4664	6	1876632
	31		36		1244	7	7900	18			24	29	469	1	14	149	399	305	365	14	4	6746	48	5583	163	150	127	202571
	24		71		1093	1010	58	11		427	3069	30		163	95	101	565	169	26	95	157	22720	43771	594	4973	513	6	81917
	15		37		17	498	35	12		553	27	4		152		28	39	39	5637		417	69	308	68	5174	3144	14	505821
	36		33		2	80	24	284		18	24	139	70	668	128	95	24	6	12	128	59	117	50	461	267	834	263	4278
2	2		28		5555	74	1	18		20	6	31	83	330	224	2152	82	10	1462	224	60	2076	12	472	26	445	711	157757
	6		32		37	2	481	41		297	267	26	15	5	4	126	775	735	147	4	1255	62		142	295	2810	110	181508
	20				25	15	14	1		1	836	187	177	5085		232	100	1748	104		44	268		82	393	125	173	4113
			27		471	108	51	180		21	107	115	68	31	124	551	230	1647	94	124	228	234	21	8403	400	2784	586	231570
	53				3	3		12			7		67		384	159	33	17	770	384	1495	14		20	54	75	34	98408
	26		3		160	177	18	95		109	6	11	19		263	26	18	124	1162	263	77	2	21	105	358	554	48689	17927
	1				55	3	123	2		84	292	694	118	62	17	24	187	2	81	17	933	10134	19	132	164	2559	279	190810
	26		213			27	1				163	99		29	1	104	184	21	1856	1	32	3182	24	4397	54	881	3494	32386
			23			339	5	162		107	122	12	626	1	30	117	174	360	45	30	358	13	19	338	311	518	233	14823
	29					18	524	16		1	103	1352	76	163	116	123	403	198	166	116	60	31	87	449	290	566	33	16996
4	31		1			9	6			4	6		264	38	19	139	1698	52	53	19	37	60	196	993	113	1050	35	79999
9	69		11			245	6	153			390	2	20	172	147	217	464	276	3	147	1546	1393	26	31	217	2305	1911	11565
4	51		55			12		23		35	765	295	938	3	1	79	187	267	462	1	505	217	365	343	2544	5756	32171	200643
6			22			343	202	86		5	75	53		140	601	97	79	226	4	601	3094	40	73	425	373	141	1304	28704
6	1		29			10	2896	20			13	16	35	4	265	204	745	226	14	265	1115	2281	2	292	114	504	27	482003
3	5		49			36	49	66			238	1048	18	4	35	544	313	352	809	35	343	105	85	25	531	51	9	298714
15	39		32				84	145		1	81	2	21	195	116	374	213	459	73	116	519	8	2	603	393	1415	30	108375
6	31		60			473	451	10		417	770	14	267	326	49	263	188	548	174	49	65	141		43	51	2306	346	4657
8	185		60			25				89	103	248	117		242	9	262	505	3	242	869	127		39	173	2222	328	731450
3	191		35			646		30		6	558	5	85		14	278	280	1569	188	14	740	51	107	1148	881	943	44	255173
4	117		89			97		21		72		263	2	200	784	506	5901	70	912	784	3674	492	11	204	9486	196	16	119479
3	44		26			142	98			103	2	694	174	39	30	85	25177	86	1055	30	8	144	74	386	117	1423	1061	1466785
3			1			259	1	275		72	307	853	184	47	374	54	262	107	25	374	427	70	3640	329	323	547	1588	93153
	10					78	1	47		2	199	2	18	1	519	137	1318	154	204	519	74	44	52	110	935	726	839	9644
3	158					75	114	56		8	315	235	236	1577	146	605		100	81	146	1727	1260	59		399	285	286	313956
3	4		50			207		73		294	29	18	21	4	2	139		419	1120	2	4	282	688	396	24	13183	113	177481
3			47				482	106		198	271		984	48	42	143		168	12	42	103	1		29	648	226	145	375844
10	1		209					36		72	178		22	850	828	10		339	5	828	4	266	462	6716	23	735	321	325960
12	26		4				93	227		182	176	112	32	48	1168	203		1510	10	1168	318	96	43486	783	203	3400	16	122523
10	38		2				1	108		85	142	13	37	1148	1707	49		443	61	1707	80	132		85	1284	89	91	544197
12	7		2				82	4		1	45	5	135	53	156	243		177	92	156	487	382	193	306	795	871	44	309107
3	174		77				1	175		1	34	1031	9	501	561	841		264	220	561	780	30	185	59	758	190	24	167480
3	47		38				2	233		19	66	73		47	80	137		769	436	80	303	182	251	1067	37330	82	923
4	54		2				18	160		74	27	3	22	2	164	215		276	1062	164		241	68	300	109147	181	13322
4			43				2	18		130	1	715		2	5	308		1883	1079	5	243	3	161	58	183	1867	574
2	67		3							200		29	117	279	482	1088		2325	543	482	17	48		344	892	1188	2189
2	55		75					13			183	96	382	2	1	35		451	1738	1	78	476	17064	397	65	5950	377
16	9		87				304	180		501	117	320	100	24	142	129		173	323	142	79	134	58	1962	576	1274	374
18	140		30				3	18		146	39	927	736	258	237	21		145	276	237	119	42	3054	394	218	76	92
27	15		2				10	195		1	1	51	282	58	171	46		565	157	171	110	14	323	487	371	407	314
2			232				36	304			650	2	11	60	49	397		718	123	49	838	14	42	247	593	7819	138
	4		44				2			7	156	912	2		174	95		530	49	174	1	443	639	1128	48	419	295
	14						8	17		36	218	261		43	1095	109			32	1095	100	2994	253	26	272	38	3528
3			62				96	93		48	1115	1753	74	2898	14	191			643	14	130	14		12	412	1773	235
3	64		100				16	47		878	211	105	400	47	217	2496			625	217	143	416	12	19	382	452	4227
6	189		138				8	8		57	245	172	202	135	1665	46			11	1665	927	82	1556	213	399	470	465
5	64		59				23	61		97	223	182	80	703	14	78			83	14	34	4	96	58	177	6269	4952
6	98						153	169		1	48	4	67	78	112	1911			101	112	766	164	17	41	55	86	110
	153		93				159	23		40	80	62	45	65	238	669			93	238	35	10	25	339	281	517	1227
	526		3				7	38		171	9	131		23	42	198			776	42	32	7075		36	729	4112	252
3	75		28				14	20		9	5	632	27		226	116			124	226	57	577	415	506	550	136	3989
	72						2	143			530	166	222	52	241	1			817	241	4150	902	336	570	203	5623	1166
	1		2					263		888	588	49	537	207	595	14165			428	595	65	1235	39	2913	1	5259	40
			4				3	42		148	39	62	173	3	1	52			65	1	485	107		76	196	63	343
4	18		4				2	24		5	1666	185	27	37	6	250			207	6	299	747	435	31	61	91	27
	3		284				17	10		252	35	497	26	803	12	95			979	12	137	112	177	3435	2962	3412	159
52							4	17		41	1192	1432	68	148	305	646			8192	305	14	266	49	295	1091	894	1265
2	23		703				180	949		5	227	147	80	4260	314	195			999	314	294	98		331	652	844	44
1			15				4	256		6	35	9	168	75	83	119			823	83	950	50	155	388	194	1056	950
	10		15				2	1		801	171	820	17	297	315	71			841	315	274	107	96	18	623	777	1100
	10		458				5	262		28	181	21	105	582	273	19617			197	273	900	63	64	478	3545	1782	163
6	1		52				3	12		99	141	19	76250	90	18	978			1552	18	175		1806	381	65	1267	1810
	2		2				2265			36	108	23	24		12	13			186	12	3356	207	4	61	1372	1108	368
11	6		192					23		276	47	2	406	11061	137	43			4841	137	3300	21	63	187	363	1355	319
5			92				8			11	13	207	58	8	1339	324			1086	1339	1590	689	780	1790	57	4636	1439
17	3						188	192		1	222	443	7	1	21	136			6251	21	179	179	8155	63	69	392
			56				210	37		11	125	203	116	879	519	326			277	519	769	222128	56	46	1254	261	222
3	2		71				19	278		391	1	3009	76	332	332	74			1246	332	5413	23685		245	1295	122	653
	1		3				225	34		192	13	2			314	272			701	314	49	76	2	310	535	1492	285
20	1		16				1319	2		1	14	938	184	101	48	395			23	48	326	619		268	974	6415	778
7	5		149				174	28		13	48	970	148	6	569	700			184	569	156	321	274	6680	353	1781	220
11	2		4				17	64		236	10	18	129		5	1058			217	5	654	487	92	16	980	39059	283
1	2		48				169	15		13	294	289	13	48	307	166			934	307	78	38	240	447	185	8729	375
10			50				2			11	137	19	26	438	3	44			233	3	564	43	468	688	2100	939	227
13	121		8				191	6		8	48	244		25	443	151			2073	443	1721		1877	3	166	2731	821
4			8				739	231		55	489	17		400	269	4			694	269	1943	117	27	2967	9672	558	56
1	19		8				226			54		31	163	132	371	348			778	371	327	24	44	60	661	2732	368
6	2		370				228	193		1167	1	22	38	101	1	301			658	1	35	554	1518	298	29	1183	8
34	2		891				22	122		49	12	55	120	479	380	1040			3056	380	172		28	2	64	294	212
5	5		203				5			1	456	28	352	10		157			823		2784		603	290	1207	7018	297
	3		18				10			156	187	83		8	810	1404			4380	810	1224	199	2	77	166	509	6560
6	14		1				289	2		184	61	1285	614	5368	784	149			233	784	790	940	90	807	704	4786	2124
4	38		4				707	10		5	50	40	35	134	428	59			10492	428	155	603	41	1585	593	5967	72
12	43		197				248	91		155	41		10	120	45	6			1384	45	166	211	1390	79	2585	6610	102
	134		10				13	28		14	1	67	70	3083	1	195			446	1	7	105	2	2457	364	1838	517
	27		7				318	15		73	211	7	36	767	9	391			8759	9	7	78	3958	2285	213	6581	272
	4		1626				23	3		263	1	396	348	1908	10	48			9604	10	18	80	315	10474	3	8837	192
14	10		1				1	153		392	213	486		105	26	789			28424	26	19	48	188	1017	1219	9438	236
4			2				352	1108		1150	5	23	37	2	7	54				7	216	20	9032	87	557	1334	1488
16	6		1				12	9		4	2640	2	189	11	344	86				344	85	3080	384	368	24015	489	257
7	221		9				8	322		3		117	21	613	1134	220				1134	20	47	1	14644	15260	597	24784
14	204		16				13	1		211	4	94	28	367	52	32				52	1	215	49	381	590	14366	45
8	22		36				4	300		17	5	92	188	1	214	647				214	740	46	1776	602	753	2971	171
5			24				30	117		252	126	11	106		482	53				482	189	76	61	111	39	1302	1629
	40		49				2	44		12	760	588	134	504	127	227				127	7575	202	396	616	460		2471
20	34		31				189	1		159	36	138	416	3	392	141				392	25	62	91	81	124		778
40	270		22				31	157			87	1244	44	4	2	70				2	259	130	71	68	386		6369
	45		13				219	209		457	44	178	532	151	114	55				114	910	202	840	49	5623		28464
6	70		65					115		16	475	528	190	8	78	1498				78	120	303	219	3371	1852		2602
25	12		61				24	106		10	52	141	953	136	2	334				2	2258	1	58	24	69		84
	108		92				8	150		40	71	11	4	154	23	5				23	1036	245	436	6	2284		15039
	37		1527				21			22	2	357		145	113	149				113	72	22	3554	112	1432		683
14	16						9	63		225	40	779	47	10	505	627				505	5306	5	73963	1296	431		1598
2	12						66	4		968	76	63	4		312	293				312	891	179	95	1240	544		538
55	19						40	39		67	376	60	25	1	1015	99				1015	1087	63	5	84	860		82
20	60						7	4		64	545	18	25	38	114	3				114	198	1332	46	657	312		188
2	28						393	53		262	286	97	80	159	49	83				49	57	31	6	3322	835		7478
	15						13	96		769	372	2427	47	1107	549					549	87	249	474	1304	441		116
5	19						7	191		578	6	157	1145	2	63	206				63	75	116	101	250	1		293
	42						365	52		215	10	443	216	623	4802	732				4802	592	1422	770	620	4		36370
	72						39	3		353	20	854	1	184	1405	236				1405	279	48	1557	176	1259		2016
6	50						7	1		146	559	24	127	428	8	928				8	380	419	399	2	292		1277
9	270						74	39		431	114	107	16	117	81	258				81	2535	384	682	1741	828		55
	80						10	16		48	92	70	177	179	590	72				590	283	83	52	87	1536		312
	81						24	421		228	1337	146	31	139	535	290				535	197	435	1	5092	93		13553
20	432						11	191		425	390	232	108	1446	182	149				182	1230	91	2724	441	265		1650
4							9	212		2		150		148	389	248				389	244	1002	935	1	134		1404
							21	47		121	97	199	872	4	145	68				145	417	2549		700	574		2684
22							108	53		1794	119	628	447	148	113	94				113	5	7	36	3	46		169
							74			49	30	711	34	45	593	369				593	617	19	17	988	94		201
							36			74	1	1553	219	39	694	447				694	1234		290	1166	450		2313
6							30	254		3	3	211	55	665	113	235				113	1174	314	824	778	873		710
9							459			156	102	376	1	16	977	3046				977	2754	270	12	2002	838		24434
							15	4		86	1262	1017	820	3	4529	14				4529	1603	466		71	354		92
							233	1083		375	1	278	253	159	1216	404				1216	1481	17	1856	429	531		485
6							83	37		5171	28	670	104	24	30	122				30	972	740	106	497	2155		1876
							30	211		1659	2	1680	287	27	157	251				157	1360	21	157	1479	432		3397
2							25	206		875		1342	297	206	1385	831				1385	1432	19	3375	2	2081		3726
80							113	212		9	155	475	524	19	562	45				562	1105	150	251	2	547		180
38							25355	12		6	32	897	26	160	668	220				668	9	1	694	3803	687		3
17								34		125	1167	5093	51	572	1533	56				1533	475	100	1017	488	506		314
							778	23		8		3336		6	1935	315				1935	84	151	399	13574	1166		4567
6							144	245		1261	91	1560	47	192	158	554				158	61	95	397	13	69		91
							19	763		1	6		2	226	3085	89				3085	234	29	56	485	472		2459
							24	5		2012	544		137	2649	30	736				30	1645	419	1950	1407	2037		988
							841	112		7	275		2		350	350				350	262	9	130	266	510		1008
							37	124		2	48		562	171	1436	280				1436	5276	40	726	52	551		819
7							97	525			113		58	121	247	68				247	119	42025	1007	2778	94		1698
10							11	52		9	26		43	4	155	94				155	54	144	589	861	62		2743
							1043	1		2	159		324	1	49	164				49	238	26	42185	172	626		1831
							2002	64		23	504		3	296	85	898				85	48	512	2	1203	684		84
							124	574		3	41		127	20	265	106				265	7773	144	1	7027	522		1209
8							23	311		29	93		55	105	156	510				156	603	8425	2033	859	98		277
1							246	452		29	250		72	228	72	67				72	347	100	38	727	265		578
21							87	68		2	1397		508	43	827	297				827	2103	216	4	110	13		2296
13							35	272		27	658		59	5	21	179				21	504	360	1582	6920	3655		310
6							176	130		76	159		252	1691	1118	299				1118	18	189	8591	2070	503		1484
46							3373	65		48	6			242	12	57				12	464	2		464	849		2704
							1201	11		147	8		734	897	264	278				264	3455	36	157	1274	385		1586
10							28	16		34	1406		13	1088	311	6				311	4667	36	5	283	2292		275
							147	1		7361	4054		56	22	777	623				777	614	1211	11526	164	1		1330
12							7269	27		34	1		87	3	38	633				38	547	44	19854	1099	1		511
11							884	611		209	704		16	161	50	27				50	2334	322	64	216	741		2200
1							268	1		459	108		279	35	937	2374				937	14065	23	808	1575	2405		831
							14	59		1094	795		507	723	1242	396				1242	404	962	4348	3377	644		511
							1432	63		609	21695		78	43	57	636				57	696	3467	9	419	646		411
2							62	600		2329	48		2205		848	77				848	694	7221	3819	622	870		258
1							222	88		6	35			57	291	272				291	693	156	7	324	1060		5616
							105	6		139	180		434	6	222	97				222	179	929	148	2748	142		788
25							48	5		1031	23		741	202	645	66				645	73	558	2502	349	547		2095
43							1131			868	430		31	969	1244	650				1244	52		11	5223	605		1575
1							900	26		1572	246		789	26	17	98				17	662	396	592	2548	143		857
1							220	392		127	857		268	218	60	113				60	2093	193	4	1063	1305		402
15							209	329		1142	772		152	5	662	28				662	677	941	141	13	1123		1694
8							138	62		902	20		73		295	378				295	66	39	173	602	147		231
							1610			576	177		3710	5	141	766				141	1111	123	1787	6792	599		165
1							189	62		753	55		89	922	325	1052				325	1456	29530	4021	2906	942		2
11							318	110		15	113		212	28	4	37				4	289	257	59	9	41		1099
2							823	8		534	12		5	72	347	2				347	23	11029	8	539	471		138
1							14771	17		8	13		3	7	88	120				88	563	62	5676	813	125		521
31							133	131		1221	222		171	291	20	323				20	23	138366	1595	2055	4007		1561
15							619	60		17	18		1567	7	842	699				842	1336	37	48	1381	616		2842
4							567	95		38	28		56	258	145	920				145	229	167	608	13	2598		1568
1							516	1080		577	32		69	27	7	72				7	97	179	10	2464	1119		1564
							127	460		99	294		1128	7	377	287				377	86	39	710	1616	1489		6777
1							10689	249		13	167		2254	24	297	239				297	188	1536	4243	668	537		142
1							615	3		17	18		91		4	2125				4	165	1	1116	235	159		100
1							56	88		193	76		8		145	1018				145	1998	3	6998	162	138		708
14							5474	82		6	5860		4	21	165	307				165	5624	1093	329	10	6549		408
1							1857	987		1732	287		171	434	4	561				4	110	54	1409	4390	3441		982
							605	1		1540	66		3255	29	18	113				18	68	18	2271	10908	128		979
							5243	409		212	22		362	6	3	32				3	1760	8187	603	572	1523		857
3							5953	311		126	99		110	85	49	9				49	112	73	12331	1945	1929		2106
							6804	90		228	28		3		419	37				419	1025	839	166	543	609		1534
							5277	1166		166	17		45	2450	247	1039				247	925	139	3	489	829		1227
							810	74		382	30		81	2627	53	609				53	1266	124	600	108	931		7133
							3006	28		2	6		242	335	376	157				376	173	236	1016	6769	6067		2293
139							28495	3082		4	1101		1320	202	410	361				410	281	2486	167	4485	721		184
1							732	334		21	873		73	76	4	109				4	511	187	205	4717	808		1307
							1180	291		3	97		19	39	102	30				102	5106	337	27	1228	611		77
2							46133	1218		5	1358		80	329	7	17				7	754	62	962	8734	146		1
11							17949	75		676	103		1702	31	11	283				11	123	46	504	1128	84		3574
12								192		25	239		5356	69	669	21				669	150	1437	764	52	701		1589
								335		48	106		1770	2985	569	2849				569	273	112	42823	2064	148		5871
								44		358	1087		1	9	152	114				152	1631	5348	1000	212	2289		2606
1								7		265	2827		4295	1383	12	390				12	27228	254	350	114	1068		151
								312		56	12		1	12	235	154				235	1787	727	46	293	1674		1040
4								14		160	372		1751	1216	335	26				335	8203	101	472	1617	1693		1402
8								7		42	18		1	973	16	1280				16	193	1	14	2036	179		487
15								120		201	48		137	171	103	383				103	204	132	6	927	172
6								147		2252	55		5246	33	578	761				578	1715	469	874	233	1497		625
								8		73	121		5323	391	451	708				451	3097	247	18905	1394	2		471
70								341		207	573		433	51	549	8				549	560	2193	175	60	83		3
								631		259	49		49	39	164	133				164	122	413	249	210	683		317
								91		11	639		413	410	341	1147				341	1271	3	2448		3186		1043
								3346		1314	548		627	119	547	1006				547	1052	187	922	753	512		308
37								1		30	459		139	9	46	432				46	283	151	1233	252	49		21
10								3246		53	32		790	1	173	23				173	2791	399	16205	3248	72		1036
16								4		1898	66		319	9	686	338				686	236	412	1095	2636	421		340
38								360		345	459		1	12	513	70				513	676	210	115	119	784		1420
42								1737		212	159			332	732	109				732	2321	32	23	767	1778		1220
								111		38	2702			1582	172	74				172	750	51	228	137	724		797
4								26		208	2184		424	52	138	80				138	416	886	15	22	247		947
1								33		10	2823		104	387	67	507				67	493	295	6439	517	2777		345
4								85		2259	11		280	338	102	465				102	366	47	2308	3162	866		186
17								166		4	85		71	36	47	106				47	550	86	89	187	2051		86
3								8		197	817		516	7	1222	484				1222	370	237	1366	2247	4683		167
3								213		8	26		529	115	100	1				100	282	195	292	133	2		16
5								215		6	2953		1787	11	868	163				868	2539	181	279	2226	268		5090
19								28		12	107		488	17	783	81				783	1241	52	38	1928	1796		7930
5								109		340	83		5	8	645	171				645	393	1314	10088	25	729		168
1								1011		1646	303		1283	917	24	689				24	5424	29	331	652	4574		16184
14								150		1099	127		14	3754	27	506				27	317	503	54	423	752		37
								9		3	226		80	61	888	165				888	1277	106	24	3684	1668		298
1								42		38	49		114	578	832	95				832	337	81	366	201	3739		2452
										2257	1110		1364	592	62	6				62	495	176	60	1013	2267		1402
10								133		23	54		3715	504	955	24				955	1165	114	37	277	2090		524
								177		136	45		10312	341	578	173				578	684	611	326	45	389		1410
								762		12	53		7	1836	1831	149				1831	3237	175	3949	66	119		2323
								31		12	1188		59	549	933	368				933	6858	1240	234	76	167		526
								1118		4	103		3050	364	1014	212				1014	7413	1261	1981	5114	3158		464
9								40		143	172		635	29	98	605				98	14031	2900	8945	7	2544		1363
								21		67	439		42	185	380	204				380	53500	705	9	219	178		1003
1								49		108	66		22	435	47	115				47	32336	615	69	264	144		9939
										140	1933		3165	37	778	251				778	3044	632	7	302	71		225
6								88		14	193		781	8	192	26				192	2871	409	5025	923	126		205
12								820		54	71			33	73	189				73	12188	1207	6796	10491	2116		71
77								785		347	526		129	393	53	215				53	10154	1619	241	107	8		1503
								4		4312	4271		145	73	34	166				34		440	455	2329	949		203
								5		226	300			21	96	592				96		426	478	287	223		253
1								166		398	1048		2845	452	185	683				185		202	433	2891	145		1368
254								131		1174	160		99	531	1425	596				1425		1011	4702	235	3911		5393
1								12		34	444		64899	494	105	1130				105		525	9363	1217	1889		833
10								52			2815		627	434	636	3				636		397	351	262	99		15
2								58		440	920			119	192	2				192		42	1873	6476	635		214
4								522		7	903		11	644	197	354				197		119	117	134	8163		3643
								183		14	4135		127	384	182	220				182		847	584	39	1428		3607
								75		23	849		1624	13	582	14				582		139	1183	165	212		188
6								22		9	384		48	2396	534	85				534		15240	31	308	83		6152
1								9		510	136		34	40	1735	592				1735			12775	309	250		264
6								203		525	22710		33	9	1288	244				1288		203	2011	1254	57		708
37								12		26			805	62	9336	2328				9336		2047	85	375	4444		4514
3								5		2158			960	3	606	379				606		1353	570	229	8882		758
								257		21			11	33	114	134				114		186	615	361	2087		522
35								10		13			13007	450	741	225				741		367	145	2026	303		304
10										6565			46	29	933	156				933		133	2279	1690	607		1428
68								11		57			874	268	910	156				910		587	5377	3845	1127		3020
22								246		17			976	241	464	12				464		3	5156	44	330		2237
								45		2377			1200	399	92	54				92		52	6737	2781	6331		169
32								91		667			742	45	357	209				357		2	1789	65	2918		10208
1								6		1			1603	11	196	160				196		352	12613	1437	963		327
8								11		40			154	651	3420	153				3420		747	15307	293	69		776
113								293		80			1508	130	1285	115				1285		22	89	2154	3812		228
1								93		146			20712	56	451	430				451		110	810	210	194		10
2								370		313			442	31	278	609				278		252	2583	52	77		2116
5								311		65			1	160	387	43				387		721	1629	1067	11		18175
								925		334			972	2831	405	112				405		784	494	461	29		1638
17								52		87			4	61	854	2179				854		56	1976	698	290		1838
141								11		1254			183	1884	473	205				473		165	783	29	415		1006
								7		187			1516	643	1399	209				1399		24	467	96	929		432
								1		45			204	218	9003	701				9003		6794	2332	5806	956		797
								3858		787			13	11	775	240				775		532	64	2840	1718		2585
								38		683			65	3	2429	43				2429		50	257	25	1400		253
78								3		94			5	145		236						333	81	374	2485		14
								1165		21725			1011	596		302						1336	118	207	250		276
								94		882			356	62		21							266	98	85		1017
10								26		1014			3460	17		1787						275	32030	1466	2962		833
5								67		678				110		1348						288	18	331	1439		685
27								6		201			51	84		7						618	639	332	370		291
								16		486			20	18		203						2267	696	847	196		3028
17								44		508			37	43		6						295	14	905	5614		250
3								3819		60			282	84		14						64	16866	2472	330		2810
3								283		139			291	7		304						2856	15816	519	323		821
								364		101			218	85		124						132	1016	2334	319		247
								32		53			131	196		123						243	31658	3753	234		398
								1523		117			1694	86		218							843	3877	1660		762
58								27		972			29	697		14						318	1425	22	1576		2078
								2115		3918			2257	371		6						70	1803	511	2950		242
2								133		46			14	23		188						45	200	5036	299		2758
1								39		111			3	81		357						2953	413	168	1302		1121
1								26		105			26	10577		680						1782	123	47	2149		2531
								25		21			197	196		464						13	38	1737	234		303
								39		119			20	167		325						52	20	526	5044		238
								14		150			536	595		901						42	117	1881	955		1744
164								275		72			8	19		3753						2665	816	2167	692		310
								340		33			250	42		67						866	12873	108	94		371
								2133		1225			2567	67		44						118	194	562	299		329
2								1607		48			6242	322		113						1266	63	9	180		716
								7		99			829	96		56						895	1739	1350	3172		155
30								13		105			631	83		673						16	42	680	3819		567
								7049		34			280	991		327						454	308	62	3581		1198
58								34		1786			12	70		15						1264	9111	497	204		232
74								53		456			8493	91		105						1303	107	252	122		279
42								223		87			83	52		1069						364	344	2654	1434		14
								91		397			17	46		229						72	22715	545	1742		1417
7								121		630			304	234		31						2024	955	56	6171		314
								142		3673			100	861		602						587	1327	8632	3906		1221
49								714		193			4494	74		222						463	471	2104	979		40
								30		454			55	240		36						1321	1352	666	986		38495
								63		184			170	3061		300						6	1158	589	201		1525
380								210		7844			1845	150		140						509	3490	139	1375		1172
2								358		78				4377		74						599	1417	65	4490		363
								36		430			147	126		348						411	1166	151	532		1273
17								24		76			8	2037		603						64	1150	175	492		1155
								27		327			58	113		307						844	512	64	1126		35
33								1084		1805			35	14		34						239	1662	2932	1520		1299
								1079		280			1201	79		2328						151	7928	37	296		1417
								10		95			794	34		333						6	2407	2049	45		1137
								165		2152			25	229		1597						243	41568	491	465		687
2								94		12643			337	745		459						506	5279	612	657		3429
								175		2684			3008	1012		83						3601	7327	1195	384		1483
5								1011		11901			5	936		65						357	113	38	5546		14979
								614		192			7	1199		37						3	14231	149	541		344
3								1635		3521			32	2061		31						463	7362	1877	528		639
								420		4301			4	22		316						984	257	63	17		337
1								268		130			66	1233		38						143	215	1009	2156		266
10								1551		10927			275	117		392						45	752	688	107		4924
4								82		514			1357	12		1897						2	611	780	65		739
10								225		193			3354	77		247						266	1564	12	64		22
14								17		4025			275	180		13						66	46321	11793	60		12412
5								591		1183			329	1307		797						50	758	611	58		1724
2								98		4283			56	982		428						76	536	628	339		2540
157								282		639			103	119		33						1100	261158	779	60		7038
1								1217		862			60	1134		234						53	17897	811	57		379
874								77		1931			62	55		299						74	9288	5100	1729		2178
21								377		7977			310	1184		709						301	1932	970	145		10191
233								533		6780			29	1426		121						35	26168	724	503		63
10								2855		522			13	301		473						260	389	209	80		2887
7								1047		4719			6401	138		22						4	2335	11	669		11859
1								534		2055			358	611		222						6	692	5230	1397		32
2								191		1745			9	105		110						182	8210	18	612		42
								253		1893			179	156		85						19	736	733	164		2510
26								821		8580			465	1108		381						547	3601	778	3426		1522
								537					10382	484		9						229	3087	754	8498		11
								1036					534	554		1053						491	103	833	39		7523
1								625					93	27		372						345	3767	656	5162		2547
13								1056					52	7272		1528						1158	18643	887	152		155
66								30425					22	153		396						197	748	90	148		26
								3329					14	1217		9134						4877	495	194	2476		1
107													320	12086		862						2126	3522	355	646		238
6													1074			558						227	583	67	191		438
158													6	1605		121						4112	2901	203	459		1628
													345	1604		15						42480	707	12	84		143
6													2750	332		171						788	766	954	62		1513
3													7	1460		338						1471	19157	7577	643		1072
													65	417		312						68	11203	2	716		8
													1267	57		520						302	161	73	168		547
2													97	139		1825						383	17374	2373	38		1193
													456	74		491						1006	739	22	7778		499
2													100	163		38						925	5423	655	6631		11645
3													115	65		6						624	6593	2323	857		3844
													14	175		93						705	1605	6739	461		253
170													4197	446		124						1083	5274	223	661		55
8													184	26		54						2293	789	17	924		6688
3													3893	93		1505						73	1478	2854	5611		538
79													3423	351		112						36	6705	545	682		3166
29													47	1212		45						2328	6994	945	794		203
2													12	4085		8						961	7160	29	1900		515
12													1504	189		1812							6817	105	244		1229
11													674	1496		623						285	8014	118	733		6282
6													443	12		292						266	1756	1206	100		50
3													500	137		562						11614	761	1071	3117		31907
9													645	51		70						1209	662	31	628		557
													14	37		2376						1782	466	917	216		2157
2													344	456		61						21	3296	278	3467		422
													115	664		34						1156	12384	1128	14		428
30													13	184		568						58	35731	18	9283		1636
67													2558	71		638						73	54500	4938	575		489
91													49	64		567						248	13235	252	413		5727
122													335	181		72						1262	1150	2843	1055		660
4													6549	34		12						60	29112	334	633		76
2													13	3826		4078						622	17613	293	767		553
20													691	249		34						187	75528	1177	4609		2362
4													680	2217		216						455	25201	322	92		2138
1													718	253		129						1293	2457	70	936		583
4388													472	558		16						393	14238	318	3943		4817
46													18	305		46						17	3735	1155	205		390
8													19	440		101						55	14305	7125	911		603
9													275	109		2020						15717	18581	1054	706		7927
1044													225	101		35						600	8981	192	4181		96
3													2372	259		17						57		1069	7741		458
17													389	562		35						299		1425	1052		560
39													1	61		268								31	3581		1913
329													112	587		69						166		1142	29		543
196													425	623		24						242		1227	943		48
46													77	499		888						1592		243	122		749
4													3586	178		14						284		34	12029		588
43													87	177		81						2993		5346	294		407
16													651	107		112						7		1437	1223		2455
40													6983	302		128						389		1319	511		610
36													3336	317		180						852		1323	536		2131
222													892	52		171						250		3664	12764		576
29													3592	259		380						75		17	143		27333
387													5695	291		583						496		1460	99		684
8													103	110		634						52		1410	116		1528
7													1420	113		103								169	1230		33
158													3293	141		57						3820		38	10556		4680
13													2059	83		32						131		1813	342		4178
45													162	3339		530						94		6006	74		5131
35													16966	121		207						101		1428	743		870
179													9990	164		215						193		1798	759		58
64													280	184		107						280		1531	1533		359
													179	174		1818						1151		6172	149		4827
													439	588		190						276		1420	211		860
													1093	1226		84						1447		70	2066		491
													135	214		273						103		114	361		151
													114	357		213						1468		1341	315		588
													517	766		1029						930		257	1320		726
													87	155		122						15		230	151		950
													4923	929		465						7179		1756	1318		2248
													410	231		1026						66		7116	5311		14866
													79	3376		46						317		203	4637		807
													45	3414		239						865		1741	1013		61
													335	400		27						221		1821	98		35
													62	1074		121						95		2102	91		2499
													279	298		320						284		7495	1380		2332
													5756	271		302						2		2135	45		22352
													1611	976		108						4838		305	1984		34
													6180	152		6039						536		580	1783		5840
													112	86		51						2008		2378	684		3818
													160	933		294						7903		547	1333		8962
													184	119		500						62		281	178		904
													1122	25		707						18053		117	5761		9331
													181	1070		1451						1011		2358	173		1034
													1271	837		55						290		310	397		1317
													320	794		5775						125		592	3954		8232
													1642	541		1376						303		268	1504		774
													9250	183		223						1692		142	664		2722
													1434	235		5640						4491		3904	7218		1143
													1924	4734		1362						8516		3409	203		907
													196	659		68						10		981	68		13627
													68	212		1416						268		12304	363		22997
													141	204		467						1523		4138	401		773
													67	247		813						3412		3756	1819		8947
													345	545		86						449		220	56		1242
													9358	102		254						365		426	242		5442
													8816	576		4206								3472	119		5818
													10540	5632		2146						9		2229	160		1046
													18458	355		442						1230		1261	7		2219
													2395	178		2140						516		2087	841		35
													9445	507		105						4684		5413	1950		1106
													4669	242		201						400		1276	5177		92
													251	634		283						392		5708	1463		143
													130	56		187						88		1516	1840		1569
													83	589		487						296		907	8608		1087
													465	198		597						111		402	8764		36413
													3224	669		389						258		7168	1017		321
													160	1809		104						1165		242	2160		1538
													2762	286		43						16125		7247	94		2761
													3270	419		92						1270		2365	1915		49
													3898	853		127						315		456	288		24
													423	1949		112						270		1501	708		292
													4487	711		485						392		449	949		6201
													475	943		3032						52		8875	65		1354
													1887	3663		486						131		3420	2307		14936
													2409	2314		407						65		3589	832		3389
													3724	408		140						17		2275	297		1293
													433	900		381						418		2905	316		170
													257	750		459						1152		6999	265		611
													479	442		555						1923			713		2554
													676	2614		93						2156			359		2115
													748	9808		2005						404			254		2073
													22890	481		467						821			316		2150
													1627	11521		735						279			5412		5690
													6408	502		298						11056			771		458
													1903	1868		1384						136			9283		1369
													736	1352		1555						1581			347		1974
													6310	1300								2			223		6187
													7942	14304								1984			107		3882
													588	871								1725			408		627
													827	524								1183			862		521
													3273	2670								75			362		5311
													1394	20580								73			3376		2786
													2909	1719								1079			385		7786
													13041	4176								72			520		1955
													33714	416								29			9769		383
														1328								99			959		2173
														1894								568			4371		102
														9769								89			500		15586
														2431								450			1377		2184
														2985								387			617		2548
														12329								97			236		1124
														7077								29			1644		10368
														9250								811			1923		2144
																						145			3825		362
																						1933			456		2173
																						139			271		1443
																						5			5403		275
																						81			5122		3611
																						3071			4667		216
																						616			694		10919
																									175		11179
																						96			6592		2402
																						4			250		3328
																						171			5692		2955
																						1692			7259		2836
																						760			424		3570
																						1265			7733		263
																						31			877		662
																						99			7029		12297
																						1563			2173		102
																						560			3203		2860
																						1816			3500		3220
																						10971			6768		2889
																						154			7823		3654
																						1			4629		3175
																						267			1209		12396
																						2598			862		4428
																						1792			4553		3812
																						1632			3702		3336
																						2252			4399		3597
																						165			2660		12586
																						2656			2074		517
																						1671			2708		4391
																						8			3086		1340
																						29897					4366
																						518					4270
																						11					8392
																						164					420
																						488					730
																						6					8024
																						2765					10778
																						164					6245
																						11643					16510
																						1047					16609
																						3405					3140
																						45					11821
																						806					9815
																						684					12714
																						173					616
																						149
																						1326
																						1
																						399
																						195
																						59
																						436
																						1063
																						89
																						444
																						510
																						686
																						498
																						697
																						11
																						112
																						108
																						172
																						5508
																						1920
																						399
																						97
																						11
																						2283
																						6877
																						446
																						1640
																						842
																						415
																						480
																						166
																						7
																						5479
																						177
																						6242
																						20001
																						324
																						1448
																						964
																						160
																						243
																						1468
																						152
																						1085
																						1519
																						8
																						489
																						26
																						88
																						1460
																						318
																						1139
																						142
																						92
																						16
																						1596
																						714
																						1023
																						10
																						772
																						1
																						98
																						3303
																						121
																						202
																						758
																						169
																						989
																						133
																						212
																						216
																						142
																						1316
																						174
																						2457
																						95
																						618
																						61
																						231
																						984
																						227
																						9345
																						639
																						863
																						19
																						492
																						2878
																						84
																						181
																						1311
																						64
																						1424
																						669
																						948
																						266
																						231
																						1606
																						902
																						901
																						3449
																						1047
																						632
																						136
																						732
																						1
																						264
																						4594
																						1257
																						47
																						106
																						3225
																						758
																						2
																						792
																						179
																						3
																						141
																						193
																						1018
																						148
																						2426
																						51
																						1
																						919
																						2089
																						2059
																						1053
																						1148
																						525
																						40
																						1472
																						3353
																						1893
																						593
																						8
																						8
																						56
																						4
																						243
																						209
																						50
																						279
																						937
																						210
																						6053
																						1151
																						10709
																						40820
																						3336
																						224
																						4394
																						171
																						47
																						732
																						244
																						153
																						666
																						5195
																						9
																						4837
																						1108
																						662
																						2418
																						202
																						1086
																						71
																						256
																						2701
																						279
																						36922
																						15
																						640
																						941
																						631
																						989
																						6
																						299
																						5247
																						647
																						259
																						37
																						301
																						1304
																						15954
																						253
																						1189
																						223
																						399
																						2235
																						1362
																						2111
																						265
																						267
																						1137
																						879
																						250
																						237
																						966
																						2696
																						6359
																						14769
																						285
																						445
																						394
																						55
																						25
																						162
																						862
																						483
																						1342
																						1097
																						66
																						264
																						12023
																						209
																						35
																						3882
																						16041
																						1753
																						18
																						1107
																						394
																						275
																						1379
																						208
																						1245
																						1189
																						403
																						24
																						1042
																						1102
																						317
																						786
																						3124
																						5497
																						360
																						410
																						1325
																						23
																						343
																						2172
																						412
																						148
																						871
																						1132
																						50
																						1687
																						356
																						372
																						906
																						96
																						471
																						13801
																						42
																						344
																						7
																						2976
																						80
																						1091
																						3075
																						12593
																						173
																						628
																						244
																						277
																						528
																						38
																						3772
																						241
																						1290
																						24
																						6299
																						1560
																						29102
																						8511
																						1164
																						563
																						554
																						1435
																						462
																						555
																						1921
																						1751
																						4751
																						1635
																						451
																						10668
																						27853
																						136
																						599
																						51
																						1570
																						455
																						565
																						3057
																						4704
																						3654
																						54
																						1043
																						401
																						541
																						163
																						321
																						3543
																						1395
																						555
																						11485
																						401
																						8068
																						75
																						16
																						12478
																						149
																						2564
																						138
																						4472
																						558
																						2014
																						20
																						1819
																						16620
																						666
																						34
																						709
																						514
																						2115
																						534
																						1793
																						7242
																						235
																						251
																						54
																						2272
																						660
																						1443
																						2653
																						526
																						66
																						25
																						451
																						621
																						87
																						5317
																						389
																						7
																						591
																						50
																						18746
																						768
																						196
																						2421
																						456
																						2164
																						823
																						678
																						2121
																						12
																						182
																						386
																						590
																						2552
																						784
																						59
																						5875
																						798
																						676
																						14
																						765
																						756
																						84
																						2831
																						46
																						494
																						25
																						36
																						35
																						7969
																						690
																						3276
																						74
																						232
																						13936
																						3278
																						225
																						100
																						42
																						875
																						16053
																						2943
																						7
																						2511
																						54705
																						6963
																						598
																						625
																						16214
																						2658
																						827
																						76
																						14914
																						8896
																						672
																						817
																						5193
																						821
																						158
																						101
																						379
																						7661
																						52
																						10968
																						623
																						922
																						7378
																						247
																						21
																						2781
																						8591
																						141
																						718
																						108
																						4833
																						108
																						10591
																						138
																						4
																						1034
																						174
																						1066
																						68
																						1365
																						182
																						316
																						25
																						2731
																						229
																						1130
																						4575
																						4355
																						3246
																						1230
																						5235
																						1237
																						248
																						1265
																						850
																						5249
																						321
																						804
																						942
																						594
																						893
																						2161
																						1049
																						1295
																						1198
																						5390
																						4456
																						73
																						3782
																						4831
																						1342
																						240
																						9978
																						201
																						129
																						319
																						1577
																						1191
																						5685
																						1474
																						325
																						10699
																						1303
																						61523
																						89
																						405
																						298
																						33
																						1069
																						8985
																						340
																						1359
																						73
																						339
																						843
																						2005
																						118
																						1343
																						858
																						7051
																						46
																						2023
																						1752
																						1782
																						1937
																						6957
																						7891
																						8156
																						1822
																						870
																						87
																						198
																						5697
																						1745
																						545
																						1936
																						120413
																						8947
																						2221
																						2194
																						151
																						150
																						90
																						2315
																						2491
																						2591
																						2215
																						10035
																						1964
																						3206
																						9837
																						10865
																						407
																						2754
																						2386
																						2697
																						351
																						4419
																						1687
																						339
																						3707
																						332
																						2418
																						2137
																						3278
																						5641
																						3570
																						2643
																						290
																						140
																						12091
																						423
																						13937
																						3722
																						199
																						261
																						3765
																						4354
																						15169
																						4102
																						1060
																						4094
																						667
																						278
																						4540
																						4523
																						5223
																						1177
																						5907
																						615
																						228
																						6704
																						7708
																						788
																						6916
																						7482
																						8308
																						848
																						3159
																						2162
																						16932
																						18528
																						4444
																						4123
																						10409
																						24305
																						14496
																						43723

## Sheet: Figure 3b
Months	Low Diversity (>cutoff)	HIgh Diversity (≤cutoff)
132		0
49		0
48		0
14		0
48		0
14		0
21		0
39		0
19		0
78		0
74		0
36		0
99		0
25		1
108		0
57		0
62		0
134		0
118		0
80		0
32		0
25		0
63		0
99		0
55		0
45		1
50		0
44		0
18		0
17		0
19		0
25		0
19		0
48		0
61		0
20		0
19		0
16		0
52		0
108		0
42		0
18		0
105		0
11		0
40		0
51		0
21		0
22		0
34		0
24		0
24		0
22		0
11		0
10		0
9		0
13		0
13		0
17		0
25		0
10		1
0		0
10		0
0		0
45		0
33		0
25		0
0		0
12		0
19		0
19		0
99		0
41		0
91		0
16		0
29		0
19		0
19		0
14		0
1		0
0		0
0		0
10		0
0		0
0		0
6		0
7		0
0		0
0		0
6		0
80		0
69		0
33		0
52		0
37		0
22		0
53		0
51		0
65		0
26		0
62		0
102		0
83		0
20		0
27		0
32		0
19		1
98		0
5		1
84		0
109		0
75		0
99		0
65		0
108		0
101		0
104		0
98		0
99		0
17		1
42		1
86		0
86		0
100		0
119		0
105		0
103		0
89		0
93		0
86		0
20		1
64		0
39		0
11		1
143		0
233		0
85		1
103		1
169		0
97		1
71		0
20		0
40		0
70		0
82		0
84		0
44		1
75		0
50		0
74		0
42		0
46		1
89		0
78		0
67		0
38		0
79		0
31		0
63		0
53		0
23		0
53		0
26		0
6		0
42		0
45		0
33		0
21		0
36		0
56		1
42		1
50		1
26		1
114		1
55		1
55		1
26		0
130		1
37		0
20		0
111		0
21		0
23		0
10		0
5		0
19		0
22		0
9		0
0		0
13		0
13		0
12		0
13		0
12		0
11		0
20		0
13		0
12		0
13		0
0		0
10		0
14		0
13		0
13		0
21		0
21		0
21		0
19		0
14		0
55		0
16		0
12		0
53		0
20		0
20		0
21		0
19		0
24		0
20		0
18		0
55		0
43		0
16		0
14		0
13		0
14		0
48		0
16		0
13		0
17		0
10		0
13		0
12		0
40		0
41		0
19		1
56		0
11		1
54		0
32		0
34		0
34		0
59		0
61		0
25		0
107		0
35		0
33		0
36		0
40		0
42		0
26		1
25		0
28		0
3		0
6		0
47		0
7		0
21		0
39		0
41		0
42		0
20		0
2		0
7		0
9		0
30		0
27		0
12		0
40		0
18		0
19		0
13		0
16		0
26		0
40		0
40		0
30		0
30		0
19		0
20		0
11		0
53		0
26		0
25		0
7		0
217		1
79		0
75		0
71		0
85		0
102		0
85		0
69		0
14		0
3		0
21		0
13		0
15		0
14		0
7		1
14		0
20		0
12		0
20		0
17		0
2		0
58		0
29		0
25		0
23		0
9		0
64		0
87		0
10		0
18		0
14		0
53		0
15		0
47.57	0
11.43	0
9.95	0
43.4	0
47.21	0
13.67	0
31.77	1
7.95	0
27.99	0
18.2	0
143.04	0
18	1
121.85	0
87.19	0
63.07	1
101.91	0
55.39	0
92.41	0
88.53	0
77.14	1
75.2	0
5.19	1
98.92	0
107.85	0
67.28	0
34.53	0
33.74	0
25.2	0
101.64	0
80.22	0
74.34	0
71.94	0
35.02	0
34.26	0
61.89	1
27.1	1
8.38	1
49.8	0
20.5	0
17.44	0
20.73	0
32.52	0
18.2	0
50.43	0
21.88	0
21.65	0
49.44	0
31.7	0
23.75	1
17.35	0
22.44	0
19.55	0
17.18	0
91	0
29.96	1
32.72	0
56.24	0
47.27	1
50.33	0
26.94	0
38.27	0
35.28	0
30.58	0
37.42	0
35.64	0
31.7	0
25.13	0
14.68	0
14.65	0
14.49	0
21.16	0
14.72	0
11.04	0
9.36	0
10.41	0
1.02	0
17.97	0
53.02	0
29.01	1
30.98	1
25.99	0
1.02	0
53.94	0
9	0
42.97	0
18.96	0
18.96	0
13.99	0
11.99	0
32.03	0
9.99	0
10.97	0
9.99	0
45.04	0
18.04	0
0	0
37.98	0
28.94	0
32.98	0
19.94	0
0	0
37.02	1
30.98	0
30.98	0
0.99	0
32.98	0
111.99	1
42.97	0
39.98	0
0	0
32.98	0
30.95	0
17.94	0
0	0
11.99	0
9.99	0
11.99	0
1.02	0
50	0
49.01	0
29.96	0
1.02	0
19.02	0
15.01	0
0.99	0
13.99	1
13.01	0
21.02	0
0.99	0
27	0
38.01	0
22.93	0
5.72	1
22.24	0
73	0
60.87	0
74.08	0
22.17	0
16.56	0
23.23	0
24.77	0
14.95	0
11.43	1
17.41	0
1.68	0
8.21	0
0.03	0
20.17	0
1.31	0
2.3	0
0.23	0
0.62	0
2.96	0
1.77	0
1.71	0
7.36	0
7.46	0
0.33	0
0.33	0
5.65	0
7.95	0
7	0
7.59	0
6.9	0
7.03	0
0.33	0
0.36	0
0.33	0
0.33	0
0.53	0
0.33	0
12.32	0
0.3	0
0.33	0
5.32	0
81.57	1
95.63	1
69.78	0
44.38	0
21.39	0
26.02	1
20.3	0
21.52	0
50.66	0
71.94	0
76.71	0
50.2	0
71.75	0
115.18	0
106.7	0
40.54	0
97.01	0
82.56	0
11.5	0
17.77	0
24.77	0
5.65	1
15.6	0
32.88	0
23.29	0
64.78	0
55.81	1
107.16	1
83.8	1
134.03	0
95.93	0
86.01	0
93.82	0
94.22	0
33.71	0
160.78	0
50.85	0
94.15	1
120.24	0
2.76	0
104.2	0
112.68	0
97.77	0
105.22	0
50.92	0
98.69	0
98.59	0
99.54	0
70.99	0
93.76	1
166.29	0
54.17	1
66.1	0
38.14	0
39.36	0
40.51	0
57.23	0
73.29	0
33.28	0
281.08	0
32.56	1
11.89	1
129.47	1
65.47	1
112.29	1
18.76	1
127.23	1
255.49	0
68.4	0
212.09	1
234.1	0
77.96	1
263.07	0
161.93	0
140.18	1
100.62	1
89.39	0
282.69	0
188.53	0
79.4	1
18.33	1
20.99	1
113.7	1
206.7	0
129.6	1
244.91	1
28.25	1
68.89	1
73.46	0
139.06	0
170.04	0
85.28	0
18.82	1
103.55	0
62.88	0
59.79	0
25.53	0
63.04	0
81.37	0
37.71	0
39.13	0
51.54	0
51.64	0
37.19	0
32	0
18.2	0
61.47	0
21.68	0
61.63	0
72.17	0
75.43	1
74.08	0
76.54	0
85.81	0
77.89	0
90.9	0
81.67	0
29.96	0
78.22	0
54.01	0
15.64	0
3.22	0
2.56	0
67.81	0
70.83	0
16.26	0
15.67	0
14.29	0
44.78	0
81.77	0
32.56	1
24.47	0
63.27	0
30.32	0
10.78	0
15.14	0
24.54	0
40.97	0
23.88	0
20.37	0
5.85	0
16.95	0
2.5	0
13.6	0
36.83	0
12.88	0
51.28	0
27.23	0
50.76	0
23.92	0
24.93	0
23.03	0
4.89	0
20.11	1
90.77	1
26.64	1
72.5	1
37.71	1
30.26	1
37.52	1
66	1
7.36	1
51.35	1
69.88	1
82.79	1
11.99	1
55.65	1
17.67	1
31.5	1
89.09	1
97.4	1
25.07	1
33.15	1
122.73	1
33.97	1
63.3	1
45.6	1
53.94	1
28.12	0
38.57	1
83.25	1
57.79	1
18.63	0
11.93	0
11.76	0
11.76	0
12.65	0
11.76	0
12.65	1
0	0
12.65	0
12.65	0
48.49	0
12.55	0
13.5	0
12.58	0
12.91	0
12.45	0
12.32	0
11.33	0
11.27	0
0.16	0
12.02	0
10.41	0
12.94	0
12.32	0
15.44	0
16.85	0
16.69	0
24.54	0
33.97	1
12.94	0
12.48	0
56.77	0
13.24	0
13.96	0
14.16	0
13.47	0
17.48	0
16.49	0
18.13	0
18.89	0
13.99	0
18.96	0
20.07	0
19.38	0
20.37	0
14.68	0
17.77	0
16.72	0
25.72	0
27.56	0
18.13	0
15.21	0
14.72	0
21.81	0
14.49	0
16.39	0
15.83	0
16.29	0
16.62	0
12.98	0
15.14	0
16.52	0
15.31	0
9.92	1
14.13	0
17.41	0
16.03	0
1.61	0
12.52	0
18.5	0
16.16	0
12.65	1
25.2	0
40.37	0
47.11	0
44.65	0
38.21	0
38.57	0
75.92	0
34.23	0
31.93	0
69.28	0
63.57	0
69.91	0
23.23	0
21.02	0
23.85	0
14.78	0
25.03	0
22.8	0
17.28	0
18.2	0
12.91	0
20.57	0
50.76	0
19.55	0
14.06	0
51.35	0
87.16	0
32.98	1
16.46	0
37.39	0
70.3	0
28.42	0
3.88	0
22.17	0
11.07	0
54.14	0
73.59	0
19.65	0
75.76	0
50.03	0
43	0
52.69	0
34.53	0
8.28	0
30.58	0
34.26	0
17.67	0
34.79	0
36.79	0
34.13	0
36.53	0
35.74	0
35.22	1
18.92	0
9.86	0
34.92	0
3.02	0
11.14	0
48.19	0
44.97	0
32.06	1
40.21	0
1.12	0
46.55	0
47.6	0
32.03	0
42.21	0
37.71	0
38.34	0
40.7	0
40.47	0
0.69	0
	1
38.96	0
24.54	0
12.32	0
29.7	1
38.04	0
30.42	0
0.79	0
27.83	0
8.48	0
16.56	0
28.75	0
29.83	0
41.1	0
52.92	0
23.09	0
18.46	0
7.85	1
13.93	0
34.53	0
19.94	0
54.96	0
22.08	0
17.51	0
15.21	0
16.75	0
31.27	0
33.18	0
59.53	1
83.28	0
86.89	0
115.6	0
105.98	0
110.41	0
71.98	0
18.1	0
62.42	1
11.56	0
13.21	0
10.61	0
24.93	0
25.03	0
17.05	0
15.31	0
14.78	0
2.63	0
15.67	0
36.27	1
31.96	0
58.57	0
40.05	0
34.89	0
36.33	0
22.31	0
20.37	0
	0
65.57	0
41.89	1
42.74	0
26.02	0
14.06	0
28.19	0
19.71	0
40.08	0
46.98	1
-0.23	0
0.16	0
0.26	0
18.79	0
21.06	0
20.66	0
19.25	0
13.83	0
18.86	0
17.25	0
17.02	0
3.81	1
66.79	0
29.01	0
16.03	0
107.98	0
106.96	0

## Sheet: Figure 3c
Months	High Diversity (>cutoff)	Low Diversity (≤cutoff)
123.09	0
31.96	1
92.35	0
2.79	1
49.9	0
119.45	0
41.66	0
21.98	1
14.91	1
64.16	1
48.29	1
0.56	1
38.14	1
19.28	1
60.61	0
14.62	1
71.29	1
18.82	1
16.62	1
19.74	1
65.18	1
74.61	0
39.29	0
4.96	1
8.11	0
7.82	0
3.38	0
133.15	0
126.48	0
111.27	0
55.16	1
82.46	0
1.94	1
68.33	0
40.18	0
33.08	0
24.87	0
5.45	1
19.58	0
60.97	1
28.32	0
27.43	1
14.06	0
0.26	0
34.76	0
34.33	1
9	1
35.32	1
42.61	0
11.76	1
52.63	0
70.07	0
70.37	0
68.1	0
102.6	0
14.98	1
25.26	0
36.14	0
0.92	0
25.03	0
0.99	0
2	0
23	0
2	0
12.02	1
39.98	0
5.03	1
29.53	1
75.03	1
139.98	0
53.88	1
40.21	0
36.5	0
34.92	0
1.38	0
18.92	0
25.13	0
30.62	0
34.49	0
0.76	1
13.21	1
3.09	1
36.56	0
12.58	1
30.26	1
15.83	0
9.49	0
2.92	0
2.69	0
3.48	0
2.3	0
18.36	0
18.3	0
17.44	0
27.14	0
76.74	0
3.71	1
12.71	1
43.86	1
4.47		1
75.69		1
117.48		0
11.33		1
92.08		1
36.04		1
86.89		0
6.18		1
15.57		1
9.33		1
31.6		1
27		1
35.05		1
24.11		1
13.11		1
11.76		1
64.88		1
63.5		1
86.24		1
133.64		0
79.47		0
173.69		1
151.15		1
1.54		1
63.3		0
0.3		1
6.93		1
61.56		1
16.92		1
4.04		1
26.41		0
7.95		0
6.8		0
102.1		0
55.52		0
38.63		0
39.09		1
18.36		1
27.89		0
21.45		0
7.75		0
11.76		0
2.92		1
11.6		0
12.02		0
0.39		1
30.32		0
8.74		1
19.97		0
18.46		1
31.24		1
4.93		0
26.87		0
1.81		0
13.8		0
9.92		1
13.24		1
71.19		0
29.89		0
96.75		1
21.91		1
80.39		0
41.39		0
		1
0		0
66.56		0
58.61		0
78.22		0
34.56		0
21.06		0
2		0
7.06		1
18.99		0
11.99		1
4.04		1
29.99		0
6.64		0
6.93		0
8.02		0
14.72		0
		1
73.06		1
11.17		1
0.16		1
46.75		1
156.54		0
26.38		1
54.37		1
65.44		0
60.48		0
150.13		0
38.83		0
		0
41.36		0
6.41		1
31.27		0
1.15		0
29.93		0
24.11		0
26.77		0
22.44		0
5.29		1
32.69		0
38.11		0
30.95		0
19.84		1
30.45		1
19.71		0
27.14		1
16.2		0
14.95		1
15.28		0
12.39		0
3.65		0
11.76		0
5.26		0
4.01		0
14.13		0
2		1
20.3		0
12.88		0
16.1		1
13.17		0
13.4		1
11.83		1
0.07		1
4.2		0
2.89		1
39.82		0
43.89		0
25.3		1
40.87		0
26.41		0
83.51		0
3.65		0
33.05		1
8.57		1
11.17		1
0.2		1

[truncated: 21 more sheets: Figure 3d, Figure 3e, Figure 3f, Figure 3g, Figure 3h, Figure 3i, Figure 3j, Figure 3k, Figure 3l, EDF1a, Sheet3, EDF1b, EDF1c, EDF1d, EDF2a, EDF2b-c, EDF3a, EDF3b, EDF3c, EDF5a …]
